# Supplementary material for: Pacpaint: a histology-based deep learning model uncovers the extensive intratumor molecular heterogeneity of pancreatic adenocarcinoma
Source: Nat Commun. 2023 Jun 13;14:3459. doi: 10.1038/s41467-023-39026-y (PMC10264377; doi:10.1038/s41467-023-39026-y)
Supplement: Supplementary file 4 — Source Data [file 41467_2023_39026_MOESM4_ESM.xlsx]

## Sheet: FIG 2C
fpr	tpr		fpr_clear	tpr_clear
0.0	0.0		0.0	0.0
0.0	0.03125		0.0	0.037037037037037035
0.0	0.25		0.0	0.37037037037037035
0.008620689655172414	0.25		0.023255813953488372	0.37037037037037035
0.008620689655172414	0.34375		0.023255813953488372	0.6666666666666666
0.017241379310344827	0.34375		0.046511627906976744	0.6666666666666666
0.017241379310344827	0.40625		0.046511627906976744	0.7037037037037037
0.034482758620689655	0.40625		0.06976744186046512	0.7037037037037037
0.034482758620689655	0.4375		0.06976744186046512	0.7407407407407407
0.04310344827586207	0.4375		0.13953488372093023	0.7407407407407407
0.04310344827586207	0.53125		0.13953488372093023	0.8518518518518519
0.05172413793103448	0.53125		0.16279069767441862	0.8518518518518519
0.05172413793103448	0.5625		0.16279069767441862	0.8888888888888888
0.0603448275862069	0.5625		0.3488372093023256	0.8888888888888888
0.0603448275862069	0.59375		0.3488372093023256	0.9259259259259259
0.07758620689655173	0.59375		0.46511627906976744	0.9259259259259259
0.07758620689655173	0.625		0.46511627906976744	0.9629629629629629
0.09482758620689655	0.625		0.6744186046511628	0.9629629629629629
0.09482758620689655	0.65625		0.6744186046511628	1.0
0.11206896551724138	0.65625		1.0	1.0
0.11206896551724138	0.6875
0.1896551724137931	0.6875
0.1896551724137931	0.75
0.2413793103448276	0.75
0.2413793103448276	0.78125
0.25	0.78125
0.25	0.84375
0.43103448275862066	0.84375
0.43103448275862066	0.875
0.4482758620689655	0.875
0.4482758620689655	0.90625
0.5517241379310345	0.90625
0.5517241379310345	0.96875
0.7155172413793104	0.96875
0.7155172413793104	1.0
1.0	1.0

## Sheet: FIG 2D
fpr	tpr		fpr_clear	tpr_clear
0.0	0.0		0.0	0.0
0.0	0.045454545454545456		0.0	0.058823529411764705
0.0	0.22727272727272727		0.0	0.6470588235294118
0.04	0.22727272727272727		0.06666666666666667	0.6470588235294118
0.04	0.36363636363636365		0.06666666666666667	0.7647058823529411
0.05333333333333334	0.36363636363636365		0.13333333333333333	0.7647058823529411
0.05333333333333334	0.4090909090909091		0.13333333333333333	0.8235294117647058
0.08	0.4090909090909091		0.16666666666666666	0.8235294117647058
0.08	0.5		0.16666666666666666	0.9411764705882353
0.10666666666666667	0.5		0.23333333333333334	0.9411764705882353
0.10666666666666667	0.5454545454545454		0.23333333333333334	1.0
0.12	0.5454545454545454		1.0	1.0
0.12	0.5909090909090909
0.13333333333333333	0.5909090909090909
0.13333333333333333	0.6363636363636364
0.18666666666666668	0.6363636363636364
0.18666666666666668	0.7272727272727273
0.22666666666666666	0.7272727272727273
0.22666666666666666	0.7727272727272727
0.25333333333333335	0.7727272727272727
0.25333333333333335	0.8181818181818182
0.30666666666666664	0.8181818181818182
0.30666666666666664	0.8636363636363636
0.4	0.8636363636363636
0.4	0.9090909090909091
0.5866666666666667	0.9090909090909091
0.5866666666666667	0.9545454545454546
0.84	0.9545454545454546
0.84	1.0
1.0	1.0

## Sheet: FIG 2E
fpr	tpr		fpr_clear	tpr_clear
0.0	0.0		0.0	0.0
0.0	0.058823529411764705		0.0	0.08333333333333333
0.0	0.5294117647058824		0.0	0.75
0.125	0.5294117647058824		0.25	0.75
0.125	0.7647058823529411		0.25	0.9166666666666666
0.25	0.7647058823529411		0.5	0.9166666666666666
0.25	0.8235294117647058		0.5	1.0
0.5	0.8235294117647058		1.0	1.0
0.5	0.8823529411764706
0.625	0.8823529411764706
0.625	0.9411764705882353
0.75	0.9411764705882353
0.75	1.0
1.0	1.0

## Sheet: FIG 2F
covariate	Hazard ratio	Hazard ratio lower 95%	Hazard ratio upper 95%	p-value
Differentiation	0.9630975291738012	0.7584724657766911	1.2229275188662834	0.757666389208277
Vascular Invasion	0.9952769676045051	0.6867879999089126	1.4423319020940923	0.9800463251209461
Perineural invasion	1.2571534939046585	0.7179208864196804	2.2014053876025605	0.42335815742571636
Tumor Size	1.2858456367902897	1.0829962466749414	1.5266895030605672	0.004102354656693087
Pathology N Stage	1.7392982189143695	1.1742739344521618	2.576194706842434	0.005753672757020847
Resection Status	1.2573901826420695	0.8884429244584381	1.7795516491601238	0.19619240346867603
Adjuvant Treatment	0.7446198284465416	0.49974359812754365	1.109486326574711	0.1472487590056111
PACpAInt-B/C	1.2733473428738498	1.084590682895355	1.494954254332584	0.0031581457590915043

## Sheet: FIG 2G
covariate	Hazard ratio	Hazard ratio lower 95%	Hazard ratio upper 95%	p-value
Differentiation	0.9035330018924148	0.7012158240431083	1.1642234209742117	0.432849531503934
Vascular Invasion	0.9264736072162123	0.6309090934565579	1.3605024143265476	0.6968548368485722
Perineural invasion	1.2294127510119652	0.6966983940874477	2.169454853316476	0.47599437266859224
Tumor Size	1.285198956869008	1.1028075593860813	1.4977557459405582	0.0013130225081291486
Pathology N Stage	1.6982956961622246	1.1399139934460565	2.530198144935417	0.009220790875197197
Resection Status	1.3919834829891884	0.9708427225180302	1.9958104149858602	0.07201792425809266
Adjuvant Treatment	0.6318666976875384	0.4282555405853943	0.9322833817883635	0.020706625391636924
PACpAInt-B/C	1.3723337103565454	1.1603413851238906	1.6230566596397673	0.00021814899415772856

## Sheet: FIG 3
Kaplan Meier curves				Scatter plot
Timeline (Months)	Pure Classic	Mixed Classic		patient_id	Prediction	Subgroup
0.0	1.0	1.0		patient_0	0.0062948023	Pure Classic
1.0	1.0	1.0		patient_1	0.014765114	Pure Classic
2.0	1.0	1.0		patient_2	0.0075115236	Pure Classic
3.0	1.0	1.0		patient_3	0.014219236	Pure Classic
4.0	1.0	1.0		patient_4	0.8763407	Mixed Classic
5.0	1.0	1.0		patient_5	0.06741951	Mixed Classic
6.0	1.0	1.0		patient_6	0.002250593	Pure Classic
7.0	1.0	0.962962962962963		patient_7	0.88689715	Mixed Classic
8.0	0.9534883720930234	0.962962962962963		patient_8	0.028346553	Pure Classic
9.0	0.9534883720930234	0.9259259259259257		patient_9	0.056196693	Pure Classic
10.0	0.9534883720930234	0.9259259259259257		patient_10	0.122420505	Mixed Classic
11.0	0.9534883720930234	0.9259259259259257		patient_11	0.24722181	Mixed Classic
12.0	0.9033047735618117	0.9259259259259257		patient_12	0.015025787	Pure Classic
13.0	0.9033047735618117	0.9259259259259257		patient_13	0.0009508551	Pure Classic
14.0	0.8774960657457602	0.888888888888889		patient_14	0.12051006	Pure Classic
15.0	0.8516873579297083	0.888888888888889		patient_15	0.017277343	Mixed Classic
16.0	0.8516873579297083	0.888888888888889		patient_16	0.00076001807	Pure Classic
17.0	0.8258786501136566	0.888888888888889		patient_17	0.7652636	Mixed Classic
18.0	0.8258786501136566	0.85024154589372		patient_18	0.0045894776	Pure Classic
19.0	0.8258786501136566	0.8115942028985508		patient_19	0.77499115	Mixed Classic
20.0	0.8258786501136566	0.8115942028985508		patient_20	0.019952636	Mixed Classic
21.0	0.8258786501136566	0.8115942028985508		patient_21	0.17047219	Pure Classic
22.0	0.8258786501136566	0.7729468599033816		patient_22	0.27326468	Mixed Classic
23.0	0.8258786501136566	0.7729468599033816		patient_23	0.045390848	Pure Classic
24.0	0.8258786501136566	0.6570048309178745		patient_24	0.2082983	Mixed Classic
25.0	0.8258786501136566	0.6570048309178745		patient_25	0.0015640829	Pure Classic
26.0	0.8000699422976048	0.6183574879227053		patient_26	0.17468487	Pure Classic
27.0	0.8000699422976048	0.6183574879227053		patient_27	0.00059973064	Pure Classic
28.0	0.8000699422976048	0.6183574879227053		patient_28	0.18539901	Mixed Classic
29.0	0.8000699422976048	0.6183574879227053		patient_29	0.0007907705	Pure Classic
30.0	0.8000699422976048	0.5410628019323671		patient_30	0.000115219525	Pure Classic
31.0	0.8000699422976048	0.5410628019323671		patient_31	0.01707834	Mixed Classic
32.0	0.774261234481553	0.5410628019323671		patient_32	0.27801648	Mixed Classic
33.0	0.7484525266655013	0.5410628019323671		patient_33	0.120006196	Pure Classic
34.0	0.7226438188494494	0.5410628019323671		patient_34	0.38732415	Mixed Classic
35.0	0.7226438188494494	0.5410628019323671		patient_35	0.0028523838	Pure Classic
36.0	0.7226438188494494	0.4994425863991081		patient_36	0.0030220216	Pure Classic
37.0	0.7226438188494494	0.45782237086584915		patient_37	0.0026397833	Mixed Classic
38.0	0.7226438188494494	0.37458193979933113		patient_38	0.15307929	Mixed Classic
39.0	0.7226438188494494	0.37458193979933113		patient_35	0.00016745726	Pure Classic
40.0	0.7226438188494494	0.37458193979933113		patient_35	0.0058881813	Pure Classic
41.0	0.7226438188494494	0.37458193979933113		patient_21	0.00047462276	Pure Classic
42.0	0.7226438188494494	0.37458193979933113		patient_16	0.0072658015	Pure Classic
43.0	0.6937380660954716	0.37458193979933113		patient_21	0.005869869	Pure Classic
44.0	0.6648323133414935	0.37458193979933113		patient_11	0.0003376879	Mixed Classic
45.0	0.6648323133414935	0.291341508732813		patient_37	0.0095082	Mixed Classic
46.0	0.6648323133414935	0.291341508732813		patient_10	0.0036213023	Mixed Classic
47.0	0.6648323133414935	0.24972129319955402		patient_23	0.1287072	Pure Classic
48.0	0.6648323133414935	0.24972129319955402		patient_25	0.00025841518	Pure Classic
49.0	0.6648323133414935	0.20810107766629501		patient_38	0.19309044	Mixed Classic
50.0	0.6648323133414935	0.166480862133036		patient_22	0.92889845	Mixed Classic
51.0	0.6331736317538033	0.166480862133036		patient_35	0.0043790694	Pure Classic
52.0	0.6331736317538033	0.166480862133036		patient_6	0.0004515986	Pure Classic
53.0	0.6331736317538033	0.166480862133036		patient_28	0.000799065	Mixed Classic
54.0	0.6331736317538033	0.166480862133036		patient_6	0.00034741833	Pure Classic
55.0	0.6015149501661131	0.166480862133036		patient_30	6.820722e-05	Pure Classic
56.0	0.6015149501661131	0.166480862133036		patient_22	0.96631545	Mixed Classic
57.0	0.6015149501661131	0.166480862133036		patient_25	7.257084e-05	Pure Classic
58.0	0.6015149501661131	0.166480862133036		patient_38	0.06911137	Mixed Classic
59.0	0.6015149501661131	0.166480862133036		patient_13	0.00036838528	Pure Classic
				patient_25	0.00029772564	Pure Classic
				patient_13	0.0008944009	Pure Classic
				patient_28	9.167406e-05	Mixed Classic
				patient_28	0.009571586	Mixed Classic
				patient_13	0.001697998	Pure Classic
				patient_36	0.0031322795	Pure Classic
				patient_16	0.004796493	Pure Classic
				patient_2	0.018756106	Pure Classic
				patient_30	5.222471e-05	Pure Classic
				patient_8	0.0014670539	Pure Classic
				patient_5	0.008232594	Mixed Classic
				patient_3	0.0015723997	Pure Classic
				patient_12	0.008880174	Pure Classic
				patient_36	0.0012336214	Pure Classic
				patient_3	0.0024108118	Pure Classic
				patient_11	9.9309866e-05	Mixed Classic
				patient_12	0.00035253743	Pure Classic
				patient_19	0.0072029545	Mixed Classic
				patient_0	0.0009802142	Pure Classic
				patient_2	0.06250093	Pure Classic
				patient_4	0.12810221	Mixed Classic
				patient_15	0.016381087	Mixed Classic
				patient_13	0.00069569005	Pure Classic
				patient_19	0.11702486	Mixed Classic
				patient_29	0.0008465134	Pure Classic
				patient_20	0.3434135	Mixed Classic
				patient_5	0.036684416	Mixed Classic
				patient_8	0.0104266675	Pure Classic
				patient_30	1.784658e-05	Pure Classic
				patient_10	0.003769232	Mixed Classic
				patient_5	0.01904911	Mixed Classic
				patient_8	0.017850772	Pure Classic
				patient_2	0.00232893	Pure Classic
				patient_27	0.0009191351	Pure Classic
				patient_32	0.00043233507	Mixed Classic
				patient_26	0.036942586	Pure Classic
				patient_36	0.011508163	Pure Classic
				patient_30	6.477062e-05	Pure Classic
				patient_11	0.0004053016	Mixed Classic
				patient_16	0.00061712874	Pure Classic
				patient_3	0.009012483	Pure Classic
				patient_0	0.017177606	Pure Classic
				patient_31	0.0020805805	Mixed Classic
				patient_10	0.030844104	Mixed Classic
				patient_22	0.95790297	Mixed Classic
				patient_35	0.016431917	Pure Classic
				patient_34	0.108545065	Mixed Classic
				patient_1	0.00010373013	Pure Classic
				patient_11	0.0008026238	Mixed Classic
				patient_13	0.00791976	Pure Classic
				patient_3	0.0015669139	Pure Classic
				patient_2	0.0041066837	Pure Classic
				patient_28	0.018968571	Mixed Classic
				patient_16	0.0014514348	Pure Classic
				patient_16	0.0012812555	Pure Classic
				patient_9	0.008108033	Pure Classic
				patient_17	0.36222053	Mixed Classic
				patient_13	0.0010317306	Pure Classic
				patient_35	0.0060986816	Pure Classic
				patient_28	0.0035479942	Mixed Classic
				patient_25	0.0080993045	Pure Classic
				patient_29	0.0017401933	Pure Classic
				patient_38	0.019942373	Mixed Classic
				patient_13	0.0005801696	Pure Classic
				patient_6	0.003341546	Pure Classic
				patient_25	0.00036183881	Pure Classic
				patient_35	0.0028789828	Pure Classic
				patient_6	0.00075176096	Pure Classic
				patient_28	0.00033930546	Mixed Classic
				patient_11	0.00010937042	Mixed Classic
				patient_35	0.017809883	Pure Classic
				patient_37	0.001275434	Mixed Classic
				patient_22	0.76451796	Mixed Classic
				patient_21	0.0015328496	Pure Classic
				patient_16	0.00027239573	Pure Classic
				patient_10	0.23005572	Mixed Classic
				patient_34	0.0024535276	Mixed Classic
				patient_35	0.018799352	Pure Classic
				patient_22	0.24949625	Mixed Classic
				patient_13	0.002572301	Pure Classic
				patient_27	0.0056026494	Pure Classic
				patient_11	9.884252e-05	Mixed Classic
				patient_16	0.00018627258	Pure Classic
				patient_3	0.004887772	Pure Classic
				patient_31	0.0011598396	Mixed Classic
				patient_10	0.008022133	Mixed Classic
				patient_34	0.0059434623	Mixed Classic
				patient_3	0.005244125	Pure Classic
				patient_26	0.0049603707	Pure Classic
				patient_32	0.13002357	Mixed Classic
				patient_36	0.00214032	Pure Classic
				patient_30	8.6818414e-05	Pure Classic
				patient_28	0.25179157	Mixed Classic
				patient_31	0.0017107975	Mixed Classic
				patient_33	0.00068435736	Pure Classic
				patient_30	5.024094e-05	Pure Classic
				patient_28	0.48415244	Mixed Classic
				patient_5	0.047926888	Mixed Classic
				patient_11	0.00014249679	Mixed Classic
				patient_27	0.00010063505	Pure Classic
				patient_32	0.003585796	Mixed Classic
				patient_30	2.0788426e-05	Pure Classic
				patient_10	0.0050014	Mixed Classic
				patient_5	0.24988016	Mixed Classic
				patient_24	0.06476607	Mixed Classic
				patient_13	0.0131659135	Pure Classic
				patient_29	0.004012002	Pure Classic
				patient_8	0.017866695	Pure Classic
				patient_5	0.012342534	Mixed Classic
				patient_11	0.00026447084	Mixed Classic
				patient_12	0.0005247993	Pure Classic
				patient_0	0.01125021	Pure Classic
				patient_2	0.00456259	Pure Classic
				patient_15	0.015964609	Mixed Classic
				patient_31	0.5496704	Mixed Classic
				patient_0	0.04861013	Pure Classic
				patient_2	0.013888406	Pure Classic
				patient_30	6.8001034e-05	Pure Classic
				patient_10	0.022991113	Mixed Classic
				patient_5	0.037467632	Mixed Classic
				patient_31	0.019335775	Mixed Classic
				patient_3	0.005647763	Pure Classic
				patient_12	0.0029461046	Pure Classic
				patient_3	0.0023154167	Pure Classic
				patient_16	5.8327183e-05	Pure Classic
				patient_19	0.04037033	Mixed Classic
				patient_36	0.15772733	Pure Classic
				patient_30	1.6444817e-05	Pure Classic
				patient_8	0.0015195876	Pure Classic
				patient_31	0.0020533307	Mixed Classic
				patient_4	0.17427002	Mixed Classic
				patient_10	0.01652909	Mixed Classic
				patient_34	0.0071003735	Mixed Classic
				patient_11	0.0006533629	Mixed Classic
				patient_16	0.004532744	Pure Classic
				patient_23	0.095775835	Pure Classic
				patient_30	0.000103348044	Pure Classic
				patient_33	0.0002853177	Pure Classic
				patient_5	0.008991819	Mixed Classic
				patient_32	0.018270452	Mixed Classic
				patient_26	0.0035836662	Pure Classic
				patient_30	1.4601432e-05	Pure Classic
				patient_10	0.20224446	Mixed Classic
				patient_4	0.33446634	Mixed Classic
				patient_13	0.00096587697	Pure Classic
				patient_25	2.9421186e-05	Pure Classic
				patient_30	3.3033244e-05	Pure Classic
				patient_33	0.0037190602	Pure Classic
				patient_30	3.542095e-05	Pure Classic
				patient_33	0.00062240334	Pure Classic
				patient_5	0.04556624	Mixed Classic
				patient_8	0.0032935068	Pure Classic
				patient_13	0.004728883	Pure Classic
				patient_29	0.0015617647	Pure Classic
				patient_33	0.0004134936	Pure Classic
				patient_2	0.0030959889	Pure Classic
				patient_3	0.0008584071	Pure Classic
				patient_36	0.0015506046	Pure Classic
				patient_19	0.0063791443	Mixed Classic
				patient_38	0.29409608	Mixed Classic
				patient_11	0.0012468057	Mixed Classic
				patient_36	0.00478514	Pure Classic
				patient_0	0.0020884303	Pure Classic
				patient_2	0.0031750265	Pure Classic
				patient_31	0.0024487178	Mixed Classic
				patient_15	0.010061061	Mixed Classic
				patient_25	0.00030888928	Pure Classic
				patient_36	0.0014617059	Pure Classic
				patient_17	0.6106563	Mixed Classic
				patient_9	0.0081737945	Pure Classic
				patient_6	0.0006298806	Pure Classic
				patient_15	0.0099701695	Mixed Classic
				patient_2	0.0057297074	Pure Classic
				patient_13	0.0042198785	Pure Classic
				patient_16	0.0002684482	Pure Classic
				patient_6	0.0009470995	Pure Classic
				patient_7	0.8067396	Mixed Classic
				patient_35	0.00580704	Pure Classic
				patient_28	0.00013937603	Mixed Classic
				patient_0	0.0018791711	Pure Classic
				patient_1	0.00031085292	Pure Classic
				patient_13	0.0007890623	Pure Classic
				patient_38	0.47049218	Mixed Classic
				patient_25	0.00022273586	Pure Classic
				patient_13	0.0005770893	Pure Classic
				patient_24	0.13757047	Mixed Classic
				patient_35	0.002783526	Pure Classic
				patient_23	0.00434286	Pure Classic
				patient_7	0.2196088	Mixed Classic
				patient_6	0.001371615	Pure Classic
				patient_30	7.38479e-05	Pure Classic
				patient_35	0.004832634	Pure Classic
				patient_10	0.014174606	Mixed Classic
				patient_21	0.0005951552	Pure Classic
				patient_21	0.057678476	Pure Classic
				patient_16	0.00086524594	Pure Classic
				patient_35	0.0021171654	Pure Classic
				patient_37	0.20358849	Mixed Classic
				patient_13	0.00020710714	Pure Classic
				patient_11	0.00012395659	Mixed Classic
				patient_36	0.0912113	Pure Classic
				patient_19	0.084201775	Mixed Classic
				patient_0	0.009408521	Pure Classic
				patient_2	0.002986176	Pure Classic
				patient_4	0.54001635	Mixed Classic
				patient_34	0.001537486	Mixed Classic
				patient_31	0.0014916143	Mixed Classic
				patient_15	0.00043386195	Mixed Classic
				patient_33	0.00017026039	Pure Classic
				patient_2	0.0007279834	Pure Classic
				patient_3	0.001876565	Pure Classic
				patient_36	0.040611375	Pure Classic
				patient_30	1.4453713e-05	Pure Classic
				patient_36	0.0014400755	Pure Classic
				patient_14	0.037570044	Pure Classic
				patient_8	0.003869837	Pure Classic
				patient_5	0.014789241	Mixed Classic
				patient_13	0.0005949859	Pure Classic
				patient_13	0.0010675484	Pure Classic
				patient_25	1.2141619e-05	Pure Classic
				patient_8	0.0024171057	Pure Classic
				patient_32	0.0011548873	Mixed Classic
				patient_26	0.0053381617	Pure Classic
				patient_30	1.7808856e-05	Pure Classic
				patient_4	0.52010673	Mixed Classic
				patient_33	0.0033467677	Pure Classic
				patient_30	1.7252598e-05	Pure Classic
				patient_34	0.009050964	Mixed Classic
				patient_32	0.0062263357	Mixed Classic
				patient_26	0.0077823107	Pure Classic
				patient_0	0.002160565	Pure Classic
				patient_31	0.0016879165	Mixed Classic
				patient_34	0.0004244864	Mixed Classic
				patient_10	0.0031277316	Mixed Classic
				patient_11	7.36673e-05	Mixed Classic
				patient_3	0.0066866856	Pure Classic
				patient_27	0.00038135474	Pure Classic
				patient_11	0.00019862957	Mixed Classic
				patient_3	0.0025690733	Pure Classic
				patient_26	0.0036441425	Pure Classic
				patient_30	5.801303e-05	Pure Classic
				patient_31	0.0101356115	Mixed Classic
				patient_10	0.026880948	Mixed Classic
				patient_20	0.016789125	Mixed Classic
				patient_32	0.00823962	Mixed Classic
				patient_26	0.0064383764	Pure Classic
				patient_35	0.0027314827	Pure Classic
				patient_20	0.0061330213	Mixed Classic
				patient_35	0.009580597	Pure Classic
				patient_21	0.0017760475	Pure Classic
				patient_16	0.0013766601	Pure Classic
				patient_22	0.9665491	Mixed Classic
				patient_6	0.0067998962	Pure Classic
				patient_30	2.8610464e-05	Pure Classic
				patient_38	0.07818408	Mixed Classic
				patient_23	0.009869232	Pure Classic
				patient_38	0.6869308	Mixed Classic
				patient_37	0.17076093	Mixed Classic
				patient_30	8.894865e-05	Pure Classic
				patient_25	0.0005860732	Pure Classic
				patient_29	0.0046762563	Pure Classic
				patient_1	0.00041939504	Pure Classic
				patient_24	0.028870707	Mixed Classic
				patient_17	0.82063735	Mixed Classic
				patient_7	0.06242922	Mixed Classic
				patient_18	0.0014422275	Pure Classic
				patient_28	0.0003195924	Mixed Classic
				patient_15	0.7324374	Mixed Classic
				patient_18	0.0021545358	Pure Classic
				patient_22	0.036771983	Mixed Classic
				patient_25	7.589918e-05	Pure Classic
				patient_1	0.0010329335	Pure Classic
				patient_16	0.011603249	Pure Classic
				patient_38	0.05683782	Mixed Classic
				patient_9	0.0031956583	Pure Classic
				patient_6	0.00068814965	Pure Classic
				patient_16	0.00073162164	Pure Classic
				patient_25	6.849203e-05	Pure Classic
				patient_36	0.076574996	Pure Classic
				patient_17	0.2150289	Mixed Classic
				patient_9	0.0048272465	Pure Classic
				patient_14	0.031616732	Pure Classic
				patient_39	0.07957414	Mixed Classic
				patient_40	0.17746782	Pure Classic
				patient_41	1.30859335e-05	Pure Classic
				patient_42	0.00012814521	Pure Classic
				patient_43	0.010588023	Pure Classic
				patient_44	0.0052442057	Pure Classic
				patient_45	0.026480906	Pure Classic
				patient_46	4.230421e-05	Pure Classic
				patient_47	0.0022673397	Pure Classic
				patient_48	0.0030039325	Mixed Classic
				patient_49	0.015095082	Mixed Classic
				patient_50	0.055202957	Pure Classic
				patient_51	0.042223133	Pure Classic
				patient_52	0.22647208	Mixed Classic
				patient_53	0.3973915	Mixed Classic
				patient_54	0.88486564	Mixed Classic
				patient_55	0.29482266	Mixed Classic
				patient_56	0.004555474	Pure Classic
				patient_57	1.416915e-05	Pure Classic
				patient_58	0.10624437	Pure Classic
				patient_59	0.8684782	Mixed Classic
				patient_39	0.7535259	Mixed Classic
				patient_60	4.938181e-05	Pure Classic
				patient_61	0.06631495	Pure Classic
				patient_62	0.72707194	Mixed Classic
				patient_63	0.055650946	Mixed Classic
				patient_64	0.010343281	Pure Classic
				patient_65	0.0066817524	Pure Classic
				patient_66	0.00035658182	Pure Classic
				patient_67	0.003841313	Pure Classic
				patient_68	0.0078026927	Mixed Classic
				patient_69	0.023419335	Mixed Classic
				patient_70	0.00052733277	Pure Classic
				patient_71	0.019042963	Mixed Classic
				patient_72	0.11850524	Pure Classic
				patient_73	0.0031719124	Pure Classic
				patient_74	0.0019337125	Pure Classic
				patient_75	0.026635414	Pure Classic
				patient_76	0.023621326	Pure Classic
				patient_67	0.0029353895	Pure Classic
				patient_48	0.003361862	Mixed Classic
				patient_52	0.50510484	Mixed Classic
				patient_58	0.006625927	Pure Classic
				patient_48	0.028893946	Mixed Classic
				patient_74	0.019584484	Pure Classic
				patient_52	0.32676566	Mixed Classic
				patient_60	9.214552e-05	Pure Classic
				patient_63	0.031581048	Mixed Classic
				patient_75	0.0027221497	Pure Classic
				patient_66	0.0002543113	Pure Classic
				patient_56	0.0007964133	Pure Classic
				patient_55	0.44716334	Mixed Classic
				patient_50	0.019660363	Pure Classic
				patient_70	4.704667e-05	Pure Classic
				patient_49	0.22724886	Mixed Classic
				patient_74	0.011532289	Pure Classic
				patient_51	0.022483783	Pure Classic
				patient_52	0.8381647	Mixed Classic
				patient_70	2.2227008e-05	Pure Classic
				patient_49	0.57439303	Mixed Classic
				patient_40	0.0015585104	Pure Classic
				patient_52	0.6765333	Mixed Classic
				patient_48	0.18251605	Mixed Classic
				patient_54	0.028173707	Mixed Classic
				patient_50	0.001414889	Pure Classic
				patient_64	0.06766898	Pure Classic
				patient_45	0.0010383395	Pure Classic
				patient_47	0.011504786	Pure Classic
				patient_43	0.005643802	Pure Classic
				patient_76	0.002188073	Pure Classic
				patient_47	0.004803016	Pure Classic
				patient_66	0.0001978648	Pure Classic
				patient_76	0.012661644	Pure Classic
				patient_50	0.036737386	Pure Classic
				patient_57	4.514439e-06	Pure Classic
				patient_46	7.950304e-06	Pure Classic
				patient_50	0.012847923	Pure Classic
				patient_39	0.39184552	Mixed Classic
				patient_47	0.003825464	Pure Classic
				patient_48	0.16701257	Mixed Classic
				patient_46	0.0013696089	Pure Classic
				patient_76	0.01071308	Pure Classic
				patient_76	0.014404647	Pure Classic
				patient_65	0.00026967668	Pure Classic
				patient_71	0.0036105686	Mixed Classic
				patient_47	0.004770107	Pure Classic
				patient_61	0.0013302378	Pure Classic
				patient_53	0.73153573	Mixed Classic
				patient_43	0.0026250342	Pure Classic
				patient_70	0.00010912666	Pure Classic
				patient_71	0.39155766	Mixed Classic
				patient_47	0.0005595349	Pure Classic
				patient_63	0.06763546	Mixed Classic
				patient_44	0.0016313876	Pure Classic
				patient_47	0.0027256785	Pure Classic
				patient_61	0.0019778367	Pure Classic
				patient_63	0.992967	Mixed Classic
				patient_52	0.43211347	Mixed Classic
				patient_68	0.26754197	Mixed Classic
				patient_73	3.2275748e-05	Pure Classic
				patient_70	2.6915139e-05	Pure Classic
				patient_66	0.00019058387	Pure Classic
				patient_72	0.007733145	Pure Classic
				patient_66	8.120126e-05	Pure Classic
				patient_69	0.43941742	Mixed Classic
				patient_62	0.0127828	Mixed Classic
				patient_63	0.006749009	Mixed Classic
				patient_52	0.9675605	Mixed Classic
				patient_56	0.0005651265	Pure Classic
				patient_72	0.002795256	Pure Classic
				patient_59	0.0139681455	Mixed Classic
				patient_52	0.8991498	Mixed Classic
				patient_68	0.00016031992	Mixed Classic
				patient_55	0.36975878	Mixed Classic
				patient_62	0.0197179	Mixed Classic
				patient_48	0.22897981	Mixed Classic
				patient_76	0.00509069	Pure Classic
				patient_46	8.092986e-06	Pure Classic
				patient_66	0.00059017626	Pure Classic
				patient_61	0.020347213	Pure Classic
				patient_50	0.11275181	Pure Classic
				patient_39	0.7955916	Mixed Classic
				patient_67	0.0041486714	Pure Classic
				patient_66	4.7259564e-05	Pure Classic
				patient_65	0.00014732269	Pure Classic
				patient_50	0.062025126	Pure Classic
				patient_57	8.719534e-06	Pure Classic
				patient_49	0.09099123	Mixed Classic
				patient_45	0.003343648	Pure Classic
				patient_47	0.005807182	Pure Classic
				patient_43	0.0046567987	Pure Classic
				patient_49	0.052006856	Mixed Classic
				patient_40	0.002438994	Pure Classic
				patient_68	0.0029374454	Mixed Classic
				patient_66	6.37404e-05	Pure Classic
				patient_48	0.02508171	Mixed Classic
				patient_50	0.0123274615	Pure Classic
				patient_54	0.10647791	Mixed Classic
				patient_66	5.335832e-05	Pure Classic
				patient_55	0.47782326	Mixed Classic
				patient_50	0.10337263	Pure Classic
				patient_54	0.003045097	Mixed Classic
				patient_51	0.0013172755	Pure Classic
				patient_45	4.5633275e-05	Pure Classic
				patient_52	0.9668375	Mixed Classic
				patient_67	0.0020775404	Pure Classic
				patient_74	0.002990466	Pure Classic
				patient_63	0.8013439	Mixed Classic
				patient_67	0.00040727068	Pure Classic
				patient_62	0.021215977	Mixed Classic
				patient_48	0.31960008	Mixed Classic
				patient_52	0.8859778	Mixed Classic
				patient_55	0.10808263	Mixed Classic
				patient_56	0.00021427739	Pure Classic
				patient_61	0.007820806	Pure Classic
				patient_62	0.012728569	Mixed Classic
				patient_53	0.23113446	Mixed Classic
				patient_59	0.5639706	Mixed Classic
				patient_62	0.047936786	Mixed Classic
				patient_52	0.716138	Mixed Classic
				patient_68	0.008516688	Mixed Classic
				patient_57	6.3413686e-06	Pure Classic
				patient_69	0.45316932	Mixed Classic
				patient_62	0.06045012	Mixed Classic
				patient_68	0.006335654	Mixed Classic
				patient_52	0.9889341	Mixed Classic
				patient_52	0.8984228	Mixed Classic
				patient_68	0.0961227	Mixed Classic
				patient_70	0.0019484402	Pure Classic
				patient_66	4.767873e-05	Pure Classic
				patient_68	0.0055098636	Mixed Classic
				patient_65	0.0010533612	Pure Classic
				patient_71	0.15630534	Mixed Classic
				patient_61	0.0010424476	Pure Classic
				patient_63	0.024594521	Mixed Classic
				patient_49	0.43037152	Mixed Classic
				patient_70	0.0009659705	Pure Classic
				patient_53	0.74803334	Mixed Classic
				patient_43	0.10782868	Pure Classic
				patient_70	6.889892e-05	Pure Classic
				patient_53	0.1632689	Mixed Classic
				patient_65	0.0004118561	Pure Classic
				patient_47	0.026407547	Pure Classic
				patient_53	0.7435286	Mixed Classic
				patient_56	6.280998e-05	Pure Classic
				patient_55	0.37392434	Mixed Classic
				patient_54	0.0033597397	Mixed Classic
				patient_47	0.0009098678	Pure Classic
				patient_62	0.094822876	Mixed Classic
				patient_59	0.16390501	Mixed Classic
				patient_44	0.0076423218	Pure Classic
				patient_45	0.0015707549	Pure Classic
				patient_55	0.33353865	Mixed Classic
				patient_61	0.003998909	Pure Classic
				patient_62	0.010888375	Mixed Classic
				patient_63	0.02026385	Mixed Classic
				patient_45	0.0002897313	Pure Classic
				patient_68	0.008930482	Mixed Classic
				patient_70	8.208084e-05	Pure Classic
				patient_71	0.046148628	Mixed Classic
				patient_69	0.1525686	Mixed Classic
				patient_54	0.04481607	Mixed Classic
				patient_66	0.0003400366	Pure Classic
				patient_69	0.5253847	Mixed Classic
				patient_44	0.0019653176	Pure Classic
				patient_52	0.891453	Mixed Classic
				patient_68	0.0003170167	Mixed Classic
				patient_70	0.00031806153	Pure Classic
				patient_75	0.00039179754	Pure Classic
				patient_69	0.21322174	Mixed Classic
				patient_47	0.00040111854	Pure Classic
				patient_44	0.0017642484	Pure Classic
				patient_68	0.009583071	Mixed Classic
				patient_44	0.000442296	Pure Classic
				patient_71	0.30539703	Mixed Classic
				patient_58	0.005929011	Pure Classic
				patient_62	0.18661065	Mixed Classic
				patient_47	0.00077622227	Pure Classic
				patient_68	0.28167534	Mixed Classic
				patient_53	0.013377127	Mixed Classic
				patient_63	0.0037018382	Mixed Classic
				patient_61	0.0019697635	Pure Classic
				patient_53	0.12772824	Mixed Classic
				patient_75	0.00035766675	Pure Classic
				patient_46	9.672715e-06	Pure Classic
				patient_53	0.52214766	Mixed Classic
				patient_47	0.0061844666	Pure Classic
				patient_67	0.0012758482	Pure Classic
				patient_46	5.2516266e-06	Pure Classic
				patient_53	0.25322193	Mixed Classic
				patient_46	2.0627156e-05	Pure Classic
				patient_47	0.005084504	Pure Classic
				patient_66	6.1953004e-05	Pure Classic
				patient_47	0.009630597	Pure Classic
				patient_76	0.022114007	Pure Classic
				patient_67	0.0035780233	Pure Classic
				patient_49	0.0018175957	Mixed Classic
				patient_75	0.00025163798	Pure Classic
				patient_50	0.033659164	Pure Classic
				patient_70	2.7976741e-05	Pure Classic
				patient_39	0.104440145	Mixed Classic
				patient_51	0.0022326487	Pure Classic
				patient_74	0.001591204	Pure Classic
				patient_52	0.8492541	Mixed Classic
				patient_45	0.00015099933	Pure Classic
				patient_57	0.0040766583	Pure Classic
				patient_40	0.0006079905	Pure Classic
				patient_68	0.0082750255	Mixed Classic
				patient_52	0.9341768	Mixed Classic
				patient_45	1.6511645e-05	Pure Classic
				patient_60	0.00018513757	Pure Classic
				patient_75	0.0001815584	Pure Classic
				patient_54	0.0033664682	Mixed Classic
				patient_67	0.008947312	Pure Classic
				patient_42	0.0009824791	Pure Classic
				patient_45	0.0010897157	Pure Classic
				patient_62	0.054067817	Mixed Classic
				patient_46	1.8794442e-06	Pure Classic
				patient_52	0.9978428	Mixed Classic
				patient_49	0.007528712	Mixed Classic
				patient_67	0.006860597	Pure Classic
				patient_53	0.5220854	Mixed Classic
				patient_75	0.0011392806	Pure Classic
				patient_68	0.0033329115	Mixed Classic
				patient_53	0.3939694	Mixed Classic
				patient_62	0.0033015602	Mixed Classic
				patient_61	0.00038545192	Pure Classic
				patient_68	0.03311462	Mixed Classic
				patient_47	0.001086476	Pure Classic
				patient_71	0.12819533	Mixed Classic
				patient_75	0.00044734773	Pure Classic
				patient_47	0.0010820065	Pure Classic
				patient_63	0.24359685	Mixed Classic
				patient_70	0.00020692349	Pure Classic
				patient_39	0.73186636	Mixed Classic
				patient_53	0.60684144	Mixed Classic
				patient_69	0.37838924	Mixed Classic
				patient_61	0.0018305497	Pure Classic
				patient_63	0.012287568	Mixed Classic
				patient_52	0.59032446	Mixed Classic
				patient_68	0.0032186063	Mixed Classic
				patient_68	0.0010725539	Mixed Classic
				patient_45	6.979455e-05	Pure Classic
				patient_70	4.8958398e-05	Pure Classic
				patient_69	0.7452986	Mixed Classic
				patient_56	0.0027751983	Pure Classic
				patient_55	0.014585762	Mixed Classic
				patient_61	0.0017508555	Pure Classic
				patient_62	0.023245107	Mixed Classic
				patient_47	0.00055441493	Pure Classic
				patient_62	0.04516317	Mixed Classic
				patient_59	0.54972243	Mixed Classic
				patient_70	2.3680039e-05	Pure Classic
				patient_44	0.0031736002	Pure Classic
				patient_52	0.7656465	Mixed Classic
				patient_40	0.0015215208	Pure Classic
				patient_39	0.09702108	Mixed Classic
				patient_73	0.00016868474	Pure Classic
				patient_75	0.0003872249	Pure Classic
				patient_74	0.001530888	Pure Classic
				patient_49	0.062413618	Mixed Classic
				patient_70	0.00063423696	Pure Classic
				patient_52	0.8783191	Mixed Classic
				patient_47	0.003036763	Pure Classic
				patient_48	0.0056093116	Mixed Classic
				patient_50	0.08115088	Pure Classic
				patient_76	0.0049276464	Pure Classic
				patient_67	0.0037943223	Pure Classic
				patient_40	0.0039937375	Pure Classic
				patient_66	3.139485e-05	Pure Classic
				patient_46	0.00044981274	Pure Classic
				patient_76	0.012518884	Pure Classic
				patient_42	0.0005843383	Pure Classic
				patient_46	2.4932563e-06	Pure Classic
				patient_48	0.015875848	Mixed Classic
				patient_58	0.11898119	Pure Classic
				patient_47	0.007952968	Pure Classic
				patient_67	0.0017824523	Pure Classic

## Sheet: FIG 4C
BJN_U			TCGA
tpr	fpr		tpr	fpr
0.0	0.0		0.0	0.0
0.0006949270326615705	0.0		0.0006435006435006435	0.0
0.07366226546212648	0.0		0.5572715572715573	0.0
0.07505211952744961	0.0		0.5585585585585585	0.0
0.9131341209173037	0.0		0.6177606177606177	0.0
0.9131341209173037	0.0004623208506703652		0.6177606177606177	0.00039494470774091627
0.9464906184850591	0.0004623208506703652		0.8204633204633205	0.00039494470774091627
0.9464906184850591	0.0009246417013407304		0.8204633204633205	0.0007898894154818325
0.9541348158443363	0.0009246417013407304		0.8616473616473617	0.0007898894154818325
0.9541348158443363	0.0013869625520110957		0.8616473616473617	0.001184834123222749
0.9631688672689368	0.0013869625520110957		0.9060489060489061	0.001184834123222749
0.9631688672689368	0.0018492834026814608		0.9060489060489061	0.001579778830963665
0.9666435024322446	0.0018492834026814608		0.9137709137709138	0.001579778830963665
0.9666435024322446	0.002311604253351826		0.9137709137709138	0.0019747235387045812
0.9756775538568451	0.002311604253351826		0.9272844272844273	0.0019747235387045812
0.9756775538568451	0.0027739251040221915		0.9272844272844273	0.002369668246445498
0.9763724808895066	0.0027739251040221915		0.9317889317889317	0.002369668246445498
0.9763724808895066	0.003236245954692557		0.9317889317889317	0.002764612954186414
0.9819318971507992	0.003236245954692557		0.9382239382239382	0.002764612954186414
0.9819318971507992	0.0036985668053629217		0.9382239382239382	0.00315955766192733
0.9861014593467686	0.0036985668053629217		0.9491634491634492	0.00315955766192733
0.9861014593467686	0.004623208506703652		0.9491634491634492	0.0035545023696682463
0.990271021542738	0.004623208506703652		0.953024453024453	0.0035545023696682463
0.990271021542738	0.005085529357374018		0.953024453024453	0.0039494470774091624
0.9916608756080612	0.005085529357374018		0.954954954954955	0.0039494470774091624
0.9916608756080612	0.005547850208044383		0.954954954954955	0.004739336492890996
0.9923558026407228	0.005547850208044383		0.9562419562419563	0.004739336492890996
0.9923558026407228	0.006010171058714748		0.9562419562419563	0.005529225908372828
0.9930507296733843	0.006010171058714748		0.9568854568854569	0.005529225908372828
0.9930507296733843	0.006934812760055479		0.9568854568854569	0.005924170616113744
0.9937456567060459	0.006934812760055479		0.9607464607464608	0.005924170616113744
0.9937456567060459	0.00785945446139621		0.9607464607464608	0.00631911532385466
0.9944405837387075	0.00785945446139621		0.9613899613899614	0.00631911532385466
0.9944405837387075	0.008321775312066574		0.9613899613899614	0.006714060031595577
0.995135510771369	0.008321775312066574		0.9652509652509652	0.006714060031595577
0.995135510771369	0.009246417013407305		0.9652509652509652	0.0071090047393364926
0.9958304378040306	0.009246417013407305		0.9691119691119691	0.0071090047393364926
0.9958304378040306	0.013407304669440592		0.9691119691119691	0.007503949447077409
0.9965253648366922	0.013407304669440592		0.9703989703989704	0.007503949447077409
0.9965253648366922	0.013869625520110958		0.9703989703989704	0.008688783570300158
0.9972202918693537	0.013869625520110958		0.9723294723294723	0.008688783570300158
0.9972202918693537	0.016643550624133148		0.9723294723294723	0.009478672985781991
0.9986101459346769	0.016643550624133148		0.972972972972973	0.009478672985781991
0.9986101459346769	0.017105871474803514		0.972972972972973	0.009873617693522907
0.9993050729673384	0.017105871474803514		0.9755469755469756	0.009873617693522907
0.9993050729673384	0.029588534442903373		0.9755469755469756	0.010268562401263823
1.0	0.029588534442903373		0.9787644787644788	0.010268562401263823
1.0	1.0		0.9787644787644788	0.012243285939968405
			0.9794079794079794	0.012243285939968405
			0.9794079794079794	0.01263823064770932
			0.9839124839124839	0.01263823064770932
			0.9839124839124839	0.013033175355450236
			0.9864864864864865	0.013033175355450236
			0.9864864864864865	0.013428120063191154
			0.9871299871299871	0.013428120063191154
			0.9871299871299871	0.014218009478672985
			0.9897039897039897	0.014218009478672985
			0.9897039897039897	0.0169826224328594
			0.9903474903474904	0.0169826224328594
			0.9903474903474904	0.022511848341232227
			0.990990990990991	0.022511848341232227
			0.990990990990991	0.02330173775671406
			0.9922779922779923	0.02330173775671406
			0.9922779922779923	0.024091627172195894
			0.9929214929214929	0.024091627172195894
			0.9929214929214929	0.026856240126382307
			0.9935649935649936	0.026856240126382307
			0.9935649935649936	0.033570300157977885
			0.9942084942084942	0.033570300157977885
			0.9942084942084942	0.04818325434439179
			0.9948519948519948	0.04818325434439179
			0.9948519948519948	0.04976303317535545
			0.9954954954954955	0.04976303317535545
			0.9954954954954955	0.05055292259083728
			0.9961389961389961	0.05055292259083728
			0.9961389961389961	0.07109004739336493
			0.9967824967824968	0.07109004739336493
			0.9967824967824968	0.1066350710900474
			0.9974259974259975	0.1066350710900474
			0.9974259974259975	0.24091627172195892
			0.9980694980694981	0.24091627172195892
			0.9980694980694981	0.2539494470774092
			0.9987129987129987	0.2539494470774092
			0.9987129987129987	0.2685624012638231
			0.9993564993564994	0.2685624012638231
			0.9993564993564994	0.37282780410742494
			1.0	0.37282780410742494
			1.0	1.0

## Sheet: FIG 4D
PACpAInt Cell Type Tumor/Stroma ratio	IHC Tumor/Stroma ratio
27.18144872101363	14.9625
57.328051854519266	29.4845
44.17424242424243	16.9486
42.22222222222222	19.8455
44.30780042164441	15.8824
48.617003224164264	13.2205
70.69920999882089	20.9803
35.215794306703394	14.9648
42.090261282660336	12.6996
74.17950435365037	19.6744
54.76795931341386	5.30631
55.356062134355454	16.9513
24.840764331210192	8.86514
62.57602085143353	22.372
37.36593059936909	15.5484
40.78530715642812	14.7907
41.58594647841077	17.4203
48.73598593097384	10.4158
60.81973339977576	29.4279
48.23460357594365	21.8152
86.77703269069572	33.1316
45.317031115291165	19.7615
43.000244319569994	13.137
58.7237212382056	24.517
60.230788527468846	30.5415
69.55886191594884	35.4676
53.15519503757604	13.7611
27.592480291085508	14.9501
43.73913043478261	9.37386
52.7849446046441	18.4672
54.683340056474385	24.425
68.9924458962842	32.3968
60.90426454769423	20.1671
59.77742448330684	25.1415
29.633453794527618	9.42989
51.704822211397946	18.8851
30.206060606060607	11.9679
57.76419841840402	17.6059
34.14425949637217	11.1428
37.777154083637384	18.7298
33.290231573997886	13.9779
25.760286225402506	10.2206
44.640377672868645	17.8679
42.61022927689594	5.23747
45.52609776304888	18.0446
50.984936268829664	20.521
34.883720930232556	16.2402
70.87158329035586	35.415
38.70538092701119	13.7745
39.67505891107528	19.516

## Sheet: FIG 4E
Overall Survival						Disease-Free Survival
covariate	Hazard ratio	Hazard ratio lower 95%	Hazard ratio upper 95%	p-value		covariate	Hazard ratio	Hazard ratio lower 95%	Hazard ratio upper 95%	p-value
Differentiation	0.9699243363183607	0.8147605823925926	1.154637618108666	0.7313447588396074		Differentiation	1.024150361624802	0.8666562987944452	1.210265205105246	0.7793948543369584
Vascular Invasion	1.0908125599623646	0.840881539603892	1.4150293292586154	0.5126736292640655		Vascular Invasion	1.042517774365393	0.8108391691149985	1.3403932015938775	0.7453918532922095
Perineural Invasion	0.9576381827357971	0.6880536477784536	1.332847942881349	0.797476482044239		Perineural Invasion	1.0612300692666858	0.7652102557890055	1.4717644613303629	0.7217164351579812
Tumor Size	1.1191840376366906	0.9981089344474905	1.254946095432093	0.05390977870511899		Tumor Size	1.1525605699865407	1.0231469674948204	1.298343160553251	0.01946362639850515
Pathology N Stage	1.623527115572524	1.194635735671492	2.206396658239645	0.0019599406239383197		Pathology N Stage	1.6714955220468946	1.243460020836691	2.246873428502254	0.0006649239726948737
Resection Status	1.5470931993279178	1.1715118428304119	2.0430842266382236	0.0021004510307611073		Resection Status	1.5154974663904128	1.1530939593224339	1.9918000194757213	0.0028679317033404703
Adjuvant Treatment	0.6553260084399433	0.5016654297559203	0.8560529625227988	0.0019350452016008964		Adjuvant Treatment	0.6961561739254112	0.5331334887542252	0.9090282803785444	0.007799432789111173
PurIST-RNA	1.5870539777453696	1.203735374315408	2.092436910986242	0.0010580600852765074		PurIST-RNA	1.6782658261937753	1.2836941494382899	2.1941178002582107	0.000152924372819994
PACpAInt-Cell Type	0.8703025640536157	0.7738859807602972	0.9787314563499019	0.0204049413244581		PACpAInt-Cell Type	0.8573673308029657	0.7648897890353372	0.9610256934600574	0.00822631869728913

## Sheet: FIG 5C
tum	phenotype
0.712983	Classic
0.861063	Classic
0.82465	Classic
0.851336	Classic
0.857111	Classic
0.727043	Classic
0.83897	Classic
0.823904	Classic
0.794519	Classic
0.891772	Classic
0.837317	Classic
0.853725	Classic
0.730545	Classic
0.796474	Classic
0.472746	Classic
0.679191	Classic
0.789987	Classic
0.903818	Classic
0.625	Classic
0.932666	Classic
0.973089	Classic
0.739472	Classic
0.728309	Classic
0.90116	Classic
0.751468	Classic
0.907968	Classic
0.971513	Classic
0.947481	Classic
0.955802	Classic
0.911487	Classic
0.831565	Classic
0.866374	Classic
0.914596	Classic
0.67569	Classic
0.754215	Classic
0.772821	Classic
0.7736	Classic
0.90184	Classic
0.922424	Classic
0.938044	Classic
0.792363	Classic
0.892937	Classic
0.856087	Classic
0.948133	Classic
0.917477	Classic
0.959999	Classic
0.700775	Classic
0.740257	Classic
0.873455	Classic
0.602229	Classic
0.676199	Classic
0.93435	Classic
0.959737	Classic
0.780267	Classic
0.912698	Classic
0.817221	Classic
0.906752	Classic
0.921156	Classic
0.882096	Classic
0.890679	Classic
0.949782	Classic
0.929812	Classic
0.939829	Classic
0.916689	Classic
0.908655	Classic
0.673825	Classic
0.800872	Classic
0.89519	Classic
0.756422	Classic
0.804506	Classic
0.776327	Classic
0.912218	Classic
0.773159	Classic
0.722815	Classic
0.712253	Classic
0.858665	Classic
0.796571	Classic
0.882326	Classic
0.426439	Classic
0.883522	Classic
0.787242	Classic
0.82331	Classic
0.930808	Classic
0.706364	Classic
0.748818	Classic
0.756962	Classic
0.791772	Classic
0.776001	Classic
0.733161	Classic
0.773677	Classic
0.656358	Classic
0.751727	Classic
0.603572	Classic
0.794844	Classic
0.828694	Classic
0.553961	Classic
0.844718	Classic
0.527923	Classic
0.842614	Classic
0.792086	Classic
0.910059	Classic
0.958107	Classic
0.949125	Classic
0.900774	Classic
0.974921	Classic
0.983238	Classic
0.984849	Classic
0.987345	Classic
0.979278	Classic
0.94675	Classic
0.9758	Classic
0.98106	Classic
0.98585	Classic
0.971782	Classic
0.989051	Classic
0.982194	Classic
0.974696	Classic
0.891507	Classic
0.957297	Classic
0.92278	Classic
0.971014	Classic
0.935965	Classic
0.870166	Classic
0.842307	Classic
0.948889	Classic
0.973822	Classic
0.949517	Classic
0.979284	Classic
0.957261	Classic
0.976335	Classic
0.942426	Classic
0.8454	Classic
0.914183	Classic
0.933975	Classic
0.978137	Classic
0.957232	Classic
0.975917	Classic
0.962781	Classic
0.983929	Classic
0.935482	Classic
0.848533	Classic
0.968887	Classic
0.976436	Classic
0.964185	Classic
0.971417	Classic
0.986856	Classic
0.940742	Classic
0.919898	Classic
0.913837	Classic
0.88781	Classic
0.972541	Classic
0.971713	Classic
0.971076	Classic
0.982318	Classic
0.978295	Classic
0.940059	Classic
0.981499	Classic
0.990928	Classic
0.862218	Classic
0.970862	Classic
0.977563	Classic
0.985208	Classic
0.95043	Classic
0.978387	Classic
0.880299	Classic
0.933183	Classic
0.924697	Classic
0.974862	Classic
0.95479	Classic
0.888895	Classic
0.960921	Classic
0.929988	Classic
0.978204	Classic
0.918744	Classic
0.965417	Classic
0.97981	Classic
0.893223	Classic
0.911239	Classic
0.95058	Classic
0.928277	Classic
0.971148	Classic
0.919598	Classic
0.983782	Classic
0.963874	Classic
0.850514	Classic
0.809215	Classic
0.98737	Classic
0.991045	Classic
0.920316	Classic
0.933919	Classic
0.960134	Classic
0.958605	Classic
0.976466	Classic
0.970673	Classic
0.964303	Classic
0.969814	Classic
0.965714	Classic
0.937064	Classic
0.981448	Classic
0.986004	Classic
0.981551	Classic
0.983271	Classic
0.961899	Classic
0.965424	Classic
0.966246	Classic
0.863286	Classic
0.852881	Classic
0.966174	Classic
0.978237	Classic
0.883457	Classic
0.939029	Classic
0.973189	Classic
0.955243	Classic
0.947907	Classic
0.854364	Classic
0.960434	Classic
0.983399	Classic
0.95826	Classic
0.945861	Classic
0.974542	Classic
0.961288	Classic
0.890551	Classic
0.982912	Classic
0.787575	Classic
0.966048	Classic
0.95054	Classic
0.906295	Classic
0.959341	Classic
0.978436	Classic
0.886338	Classic
0.929822	Classic
0.931494	Classic
0.882702	Classic
0.992413	Classic
0.921873	Classic
0.987697	Classic
0.955112	Classic
0.94086	Classic
0.91696	Classic
0.937246	Classic
0.925193	Classic
0.947502	Classic
0.949848	Classic
0.846123	Classic
0.840247	Classic
0.857502	Classic
0.941491	Classic
0.947354	Classic
0.622803	Classic
0.945749	Classic
0.966345	Classic
0.962707	Classic
0.935298	Classic
0.931099	Classic
0.962291	Classic
0.923781	Classic
0.927992	Classic
0.93899	Classic
0.689421	Classic
0.977966	Classic
0.954475	Classic
0.942474	Classic
0.984971	Classic
0.927499	Classic
0.944236	Classic
0.98074	Classic
0.962848	Classic
0.953097	Classic
0.967914	Classic
0.947175	Classic
0.908424	Classic
0.986657	Classic
0.951336	Classic
0.903435	Classic
0.931493	Classic
0.967116	Classic
0.911743	Classic
0.933402	Classic
0.906194	Classic
0.968985	Classic
0.900401	Classic
0.972353	Classic
0.970408	Classic
0.97348	Classic
0.974781	Classic
0.962511	Classic
0.984184	Classic
0.972717	Classic
0.944072	Classic
0.933477	Classic
0.969977	Classic
0.910559	Classic
0.965622	Classic
0.955456	Classic
0.894392	Classic
0.934142	Classic
0.930977	Classic
0.954148	Classic
0.926401	Classic
0.979764	Classic
0.950462	Classic
0.943718	Classic
0.968321	Classic
0.962882	Classic
0.946655	Classic
0.786583	Classic
0.958566	Classic
0.958873	Classic
0.982172	Classic
0.964405	Classic
0.945881	Classic
0.969799	Classic
0.970366	Classic
0.936344	Classic
0.945911	Classic
0.927907	Classic
0.963534	Classic
0.968411	Classic
0.982532	Classic
0.978377	Classic
0.910073	Classic
0.863387	Classic
0.900558	Classic
0.980741	Classic
0.972811	Classic
0.979156	Classic
0.980475	Classic
0.933541	Classic
0.988201	Classic
0.971323	Classic
0.96192	Classic
0.983528	Classic
0.939445	Classic
0.990649	Classic
0.909653	Classic
0.953305	Classic
0.94977	Classic
0.925251	Classic
0.899837	Classic
0.990523	Classic
0.979569	Classic
0.887314	Classic
0.935604	Classic
0.942899	Classic
0.842641	Classic
0.96617	Classic
0.911313	Classic
0.981858	Classic
0.989982	Classic
0.942076	Classic
0.953397	Classic
0.917242	Classic
0.956247	Classic
0.914282	Classic
0.909148	Classic
0.951978	Classic
0.972659	Classic
0.964	Classic
0.970024	Classic
0.897705	Classic
0.68387	Classic
0.981686	Classic
0.781453	Classic
0.946115	Classic
0.918949	Classic
0.885275	Classic
0.969437	Classic
0.983765	Classic
0.756822	Classic
0.861017	Classic
0.563723	Classic
0.757509	Classic
0.812979	Classic
0.610429	Classic
0.951548	Classic
0.937696	Classic
0.900692	Classic
0.941251	Classic
0.966949	Classic
0.941611	Classic
0.900469	Classic
0.950504	Classic
0.893504	Classic
0.92246	Classic
0.879334	Classic
0.944193	Classic
0.944304	Classic
0.958478	Classic
0.976758	Classic
0.972657	Classic
0.946185	Classic
0.938072	Classic
0.934892	Classic
0.952566	Classic
0.972422	Classic
0.959928	Classic
0.980819	Classic
0.901917	Classic
0.679993	Classic
0.90783	Classic
0.94405	Classic
0.951498	Classic
0.973332	Classic
0.819629	Classic
0.917586	Classic
0.936532	Classic
0.958585	Classic
0.922679	Classic
0.918357	Classic
0.858813	Classic
0.984871	Classic
0.936288	Classic
0.924648	Classic
0.805898	Classic
0.97651	Classic
0.753076	Classic
0.949739	Classic
0.932504	Classic
0.865716	Classic
0.90171	Classic
0.906528	Classic
0.965408	Classic
0.95185	Classic
0.910727	Classic
0.921186	Classic
0.967801	Classic
0.915078	Classic
0.977239	Classic
0.955443	Classic
0.961316	Classic
0.914754	Classic
0.895049	Classic
0.978526	Classic
0.955779	Classic
0.984565	Classic
0.970679	Classic
0.971495	Classic
0.978917	Classic
0.917626	Classic
0.959106	Classic
0.939538	Classic
0.969857	Classic
0.949947	Classic
0.923508	Classic
0.909523	Classic
0.938334	Classic
0.966511	Classic
0.962265	Classic
0.847721	Classic
0.939849	Classic
0.956316	Classic
0.956102	Classic
0.934553	Classic
0.935871	Classic
0.943073	Classic
0.946213	Classic
0.909613	Classic
0.939463	Classic
0.913519	Classic
0.951205	Classic
0.972199	Classic
0.95037	Classic
0.966983	Classic
0.930637	Classic
0.963677	Classic
0.944554	Classic
0.973382	Classic
0.962055	Classic
0.926952	Classic
0.917501	Classic
0.96548	Classic
0.826349	Classic
0.927593	Classic
0.969423	Classic
0.835471	Classic
0.948253	Classic
0.862233	Classic
0.845222	Classic
0.895039	Classic
0.907684	Classic
0.869125	Classic
0.964669	Classic
0.931481	Classic
0.96298	Classic
0.937295	Classic
0.941121	Classic
0.86024	Classic
0.913631	Classic
0.907094	Classic
0.968443	Classic
0.9479	Classic
0.86226	Classic
0.986566	Classic
0.975002	Classic
0.913725	Classic
0.962267	Classic
0.695656	Classic
0.906361	Classic
0.870274	Classic
0.925081	Classic
0.920907	Classic
0.931014	Classic
0.891953	Classic
0.900155	Classic
0.938208	Classic
0.9509	Classic
0.93147	Classic
0.963156	Classic
0.789041	Classic
0.945212	Classic
0.949466	Classic
0.950206	Classic
0.941472	Classic
0.914626	Classic
0.958461	Classic
0.946292	Classic
0.958001	Classic
0.947864	Classic
0.97726	Classic
0.844046	Classic
0.932555	Classic
0.851278	Classic
0.95732	Classic
0.882996	Classic
0.949997	Classic
0.866283	Classic
0.922204	Classic
0.932298	Classic
0.852381	Classic
0.927101	Classic
0.954816	Classic
0.716202	Classic
0.902494	Classic
0.918363	Classic
0.953678	Classic
0.90335	Classic
0.806017	Classic
0.870073	Classic
0.879063	Classic
0.824069	Classic
0.861156	Classic
0.910087	Classic
0.831385	Classic
0.936706	Classic
0.838087	Classic
0.937642	Classic
0.907229	Classic
0.899099	Classic
0.814097	Classic
0.941238	Classic
0.930455	Classic
0.953625	Classic
0.777863	Classic
0.960659	Classic
0.974279	Classic
0.957797	Classic
0.974545	Classic
0.978369	Classic
0.960561	Classic
0.91523	Classic
0.863413	Classic
0.787743	Classic
0.71475	Classic
0.821069	Classic
0.926571	Classic
0.931179	Classic
0.954874	Classic
0.798399	Classic
0.904092	Classic
0.883358	Classic
0.91652	Classic
0.814365	Classic
0.96317	Classic
0.927909	Classic
0.974229	Classic
0.949339	Classic
0.901868	Classic
0.946606	Classic
0.899482	Classic
0.952346	Classic
0.970519	Classic
0.919625	Classic
0.943872	Classic
0.914713	Classic
0.879402	Classic
0.881532	Classic
0.965944	Classic
0.942396	Classic
0.949106	Classic
0.926501	Classic
0.92808	Classic
0.917686	Classic
0.793026	Classic
0.823688	Classic
0.896338	Classic
0.902849	Classic
0.792652	Classic
0.944834	Classic
0.959743	Classic
0.903344	Classic
0.953932	Classic
0.950107	Classic
0.951008	Classic
0.947651	Classic
0.85223	Classic
0.718538	Classic
0.830947	Classic
0.887252	Classic
0.848392	Classic
0.914284	Classic
0.933351	Classic
0.953287	Classic
0.91139	Classic
0.922491	Classic
0.933569	Classic
0.955844	Classic
0.940194	Classic
0.841186	Classic
0.768244	Classic
0.743735	Classic
0.821705	Classic
0.919446	Classic
0.745449	Classic
0.959337	Classic
0.940933	Classic
0.929833	Classic
0.717747	Classic
0.830136	Classic
0.908865	Classic
0.963084	Classic
0.900697	Classic
0.952747	Classic
0.902015	Classic
0.865125	Classic
0.888691	Classic
0.877242	Classic
0.906767	Classic
0.872128	Classic
0.899696	Classic
0.775266	Classic
0.950885	Classic
0.974033	Classic
0.710918	Classic
0.872074	Classic
0.732012	Classic
0.874112	Classic
0.93391	Classic
0.938098	Classic
0.874775	Classic
0.934173	Classic
0.900026	Classic
0.922067	Classic
0.936558	Classic
0.848752	Classic
0.75492	Classic
0.851166	Classic
0.829499	Classic
0.875055	Classic
0.954133	Classic
0.840721	Classic
0.826012	Classic
0.899694	Classic
0.896686	Classic
0.957995	Classic
0.900151	Classic
0.787862	Classic
0.890104	Classic
0.878626	Classic
0.859084	Classic
0.904985	Classic
0.943781	Classic
0.822819	Classic
0.94085	Classic
0.924618	Classic
0.905027	Classic
0.819994	Classic
0.846277	Classic
0.962144	Classic
0.957583	Classic
0.924704	Classic
0.958944	Classic
0.867727	Classic
0.725507	Classic
0.922938	Classic
0.919872	Classic
0.937683	Classic
0.971514	Classic
0.931504	Classic
0.910505	Classic
0.887888	Classic
0.870649	Classic
0.915707	Classic
0.851592	Classic
0.849233	Classic
0.911548	Classic
0.844549	Classic
0.862731	Classic
0.808798	Classic
0.945358	Classic
0.871852	Classic
0.935034	Classic
0.791062	Classic
0.806444	Classic
0.940316	Classic
0.892552	Classic
0.927357	Classic
0.771536	Classic
0.924752	Classic
0.918703	Classic
0.89686	Classic
0.936654	Classic
0.830857	Classic
0.863828	Classic
0.850846	Classic
0.847035	Classic
0.941165	Classic
0.918127	Classic
0.912	Classic
0.727101	Classic
0.909494	Classic
0.900714	Classic
0.907211	Classic
0.855591	Classic
0.907006	Classic
0.913004	Classic
0.958917	Classic
0.971184	Classic
0.883473	Classic
0.800553	Classic
0.935306	Classic
0.782509	Classic
0.924693	Classic
0.872038	Classic
0.678501	Classic
0.8959	Classic
0.826661	Classic
0.92691	Classic
0.871915	Classic
0.861511	Classic
0.851576	Classic
0.881341	Classic
0.936095	Classic
0.839993	Classic
0.872017	Classic
0.845845	Classic
0.583732	Classic
0.80315	Classic
0.958024	Classic
0.889311	Classic
0.917887	Classic
0.877291	Classic
0.857905	Classic
0.883093	Classic
0.913723	Classic
0.891277	Classic
0.795183	Classic
0.485735	Classic
0.758734	Classic
0.831152	Classic
0.939325	Classic
0.893072	Classic
0.922287	Classic
0.840189	Classic
0.883877	Classic
0.624079	Classic
0.845138	Classic
0.72642	Classic
0.560102	Classic
0.883673	Classic
0.92101	Classic
0.852112	Classic
0.804105	Classic
0.919818	Classic
0.908025	Classic
0.876461	Classic
0.919532	Classic
0.58578	Classic
0.823631	Classic
0.930418	Classic
0.900517	Classic
0.970212	Classic
0.796655	Classic
0.904293	Classic
0.949466	Classic
0.686277	Classic
0.759183	Classic
0.768729	Classic
0.792265	Classic
0.971809	Classic
0.880355	Classic
0.892219	Classic
0.901972	Classic
0.902081	Classic
0.950157	Classic
0.927318	Classic
0.812255	Classic
0.947155	Classic
0.828242	Classic
0.918058	Classic
0.84807	Classic
0.940132	Classic
0.955421	Classic
0.936773	Classic
0.855986	Classic
0.903532	Classic
0.858734	Classic
0.929611	Classic
0.885876	Classic
0.745814	Classic
0.95361	Classic
0.933057	Classic
0.8954	Classic
0.886496	Classic
0.925537	Classic
0.92166	Classic
0.959229	Classic
0.887754	Classic
0.953821	Classic
0.860452	Classic
0.875769	Classic
0.933648	Classic
0.843799	Classic
0.684984	Classic
0.86491	Classic
0.930181	Classic
0.930106	Classic
0.945832	Classic
0.910829	Classic
0.904654	Classic
0.696072	Classic
0.91935	Classic
0.896362	Classic
0.800601	Classic
0.77628	Classic
0.940549	Classic
0.950226	Classic
0.890662	Classic
0.908141	Classic
0.748169	Classic
0.908026	Classic
0.852609	Classic
0.920706	Classic
0.910878	Classic
0.915494	Classic
0.874043	Classic
0.950546	Classic
0.841584	Classic
0.92161	Classic
0.893339	Classic
0.855937	Classic
0.687774	Classic
0.900974	Classic
0.965213	Classic
0.939898	Classic
0.880244	Classic
0.834057	Classic
0.842139	Classic
0.846972	Classic
0.928348	Classic
0.852767	Classic
0.71578	Classic
0.853608	Classic
0.883292	Classic
0.944515	Classic
0.818246	Classic
0.915732	Classic
0.660805	Classic
0.941412	Classic
0.888347	Classic
0.779478	Classic
0.870313	Classic
0.927245	Classic
0.768697	Classic
0.890124	Classic
0.876307	Classic
0.765896	Classic
0.825528	Classic
0.882186	Classic
0.879468	Classic
0.89234	Classic
0.844124	Classic
0.799651	Classic
0.828466	Classic
0.85007	Classic
0.871528	Classic
0.807161	Classic
0.770153	Classic
0.955971	Classic
0.890177	Classic
0.79506	Classic
0.891002	Classic
0.707259	Classic
0.73539	Classic
0.913257	Classic
0.836536	Classic
0.784865	Classic
0.485993	Classic
0.924531	Classic
0.696564	Classic
0.90674	Classic
0.762877	Classic
0.765741	Classic
0.91233	Classic
0.911308	Classic
0.95031	Classic
0.812961	Classic
0.78704	Classic
0.833888	Classic
0.695032	Classic
0.912482	Classic
0.858721	Classic
0.933137	Classic
0.721016	Classic
0.715399	Classic
0.913601	Classic
0.865587	Classic
0.714003	Classic
0.839521	Classic
0.655336	Classic
0.803191	Classic
0.938176	Classic
0.868731	Classic
0.714873	Classic
0.911153	Classic
0.853968	Classic
0.822956	Classic
0.874829	Classic
0.845076	Classic
0.743194	Classic
0.771375	Classic
0.89274	Classic
0.817408	Classic
0.919196	Classic
0.857328	Classic
0.847605	Classic
0.85465	Classic
0.836217	Classic
0.944344	Classic
0.924971	Classic
0.827703	Classic
0.822807	Classic
0.771543	Classic
0.944904	Classic
0.830963	Classic
0.913171	Classic
0.916725	Classic
0.82654	Classic
0.842879	Classic
0.891909	Classic
0.804769	Classic
0.807437	Classic
0.613512	Classic
0.856106	Classic
0.936094	Classic
0.891912	Classic
0.930642	Classic
0.836918	Classic
0.794505	Classic
0.814791	Classic
0.714273	Classic
0.687055	Classic
0.832189	Classic
0.867169	Classic
0.742235	Classic
0.842383	Classic
0.846508	Classic
0.892107	Classic
0.597823	Classic
0.652736	Classic
0.59819	Classic
0.951441	Classic
0.916306	Classic
0.830958	Classic
0.609695	Classic
0.899924	Classic
0.880499	Classic
0.848608	Classic
0.864848	Classic
0.734149	Classic
0.693964	Classic
0.87469	Classic
0.794894	Classic
0.912069	Classic
0.91698	Classic
0.872504	Classic
0.887684	Classic
0.931316	Classic
0.930151	Classic
0.769563	Classic
0.864047	Classic
0.891873	Classic
0.869523	Classic
0.780081	Classic
0.946664	Classic
0.906499	Classic
0.912319	Classic
0.881514	Classic
0.775979	Classic
0.829808	Classic
0.673562	Classic
0.844675	Classic
0.872344	Classic
0.873593	Classic
0.919748	Classic
0.953226	Classic
0.836387	Classic
0.844879	Classic
0.871011	Classic
0.907876	Classic
0.748117	Classic
0.873197	Classic
0.870128	Classic
0.926647	Classic
0.916609	Classic
0.851451	Classic
0.822026	Classic
0.907097	Classic
0.890708	Classic
0.856676	Classic
0.919288	Classic
0.894212	Classic
0.791857	Classic
0.932288	Classic
0.950949	Classic
0.943183	Classic
0.917346	Classic
0.903958	Classic
0.852715	Classic
0.864445	Classic
0.931697	Classic
0.895033	Classic
0.935332	Classic
0.921939	Classic
0.69188	Classic
0.894782	Classic
0.890441	Classic
0.891171	Classic
0.922884	Classic
0.745301	Classic
0.901518	Classic
0.908033	Classic
0.928089	Classic
0.930041	Classic
0.957875	Classic
0.940321	Classic
0.836308	Classic
0.804756	Classic
0.917192	Classic
0.921685	Classic
0.573658	Classic
0.921911	Classic
0.890061	Classic
0.962384	Classic
0.913204	Classic
0.952513	Classic
0.937626	Classic
0.943547	Classic
0.957385	Classic
0.601347	Classic
0.938429	Classic
0.613064	Classic
0.989138	Classic
0.974981	Classic
0.975105	Classic
0.984711	Classic
0.950832	Classic
0.980097	Classic
0.98047	Classic
0.972661	Classic
0.958578	Classic
0.97732	Classic
0.818088	Classic
0.357178	Classic
0.0591844	Classic
0.0458952	Classic
0.0403661	Classic
0.0924888	Classic
0.959608	Classic
0.0619993	Classic
0.0707588	Classic
0.982787	Classic
0.951425	Classic
0.982	Classic
0.991903	Classic
0.0352497	Classic
0.986552	Classic
0.97127	Classic
0.966226	Classic
0.990608	Classic
0.961024	Classic
0.642315	Classic
0.327349	Classic
0.746015	Classic
0.347517	Classic
0.722282	Classic
0.817925	Classic
0.923014	Classic
0.828208	Classic
0.837747	Classic
0.840518	Classic
0.81444	Classic
0.930169	Classic
0.871627	Classic
0.812387	Classic
0.646845	Classic
0.751989	Classic
0.780122	Classic
0.882463	Classic
0.737413	Classic
0.777953	Classic
0.805613	Classic
0.839975	Classic
0.821001	Classic
0.769889	Classic
0.716186	Classic
0.929379	Classic
0.94737	Classic
0.895626	Classic
0.850245	Classic
0.908724	Classic
0.909095	Classic
0.866318	Classic
0.910443	Classic
0.81121	Classic
0.8605	Classic
0.66601	Classic
0.857256	Classic
0.907227	Classic
0.876497	Classic
0.951169	Classic
0.908588	Classic
0.830461	Classic
0.881215	Classic
0.904467	Classic
0.951751	Classic
0.964384	Classic
0.922826	Classic
0.888424	Classic
0.875486	Classic
0.683408	Classic
0.855683	Classic
0.913053	Classic
0.896966	Classic
0.753275	Classic
0.753495	Classic
0.746314	Classic
0.81991	Classic
0.757003	Classic
0.630368	Classic
0.820566	Classic
0.713419	Classic
0.843811	Classic
0.723749	Classic
0.801612	Classic
0.898995	Classic
0.845819	Classic
0.784257	Classic
0.901306	Classic
0.76421	Classic
0.585161	Classic
0.918138	Classic
0.827128	Classic
0.822852	Classic
0.957727	Classic
0.977687	Classic
0.985335	Classic
0.948858	Classic
0.974552	Classic
0.890291	Classic
0.978742	Classic
0.959978	Classic
0.868407	Classic
0.97558	Classic
0.973994	Classic
0.868205	Classic
0.967392	Classic
0.964397	Classic
0.824275	Classic
0.861012	Classic
0.94888	Classic
0.979569	Classic
0.959638	Classic
0.98451	Classic
0.859598	Classic
0.975027	Classic
0.921423	Classic
0.96965	Classic
0.95522	Classic
0.893161	Classic
0.973228	Classic
0.879459	Classic
0.901133	Classic
0.983563	Classic
0.938058	Classic
0.959672	Classic
0.839325	Classic
0.970292	Classic
0.553945	Classic
0.835417	Classic
0.954618	Classic
0.869551	Classic
0.876138	Classic
0.967238	Classic
0.944054	Classic
0.947265	Classic
0.890738	Classic
0.917551	Classic
0.898172	Classic
0.92571	Classic
0.942634	Classic
0.897045	Classic
0.703213	Classic
0.687487	Classic
0.820915	Classic
0.905656	Classic
0.9722	Classic
0.908325	Classic
0.887881	Classic
0.962656	Classic
0.927452	Classic
0.780334	Classic
0.84832	Classic
0.972672	Classic
0.939857	Classic
0.898857	Classic
0.906744	Classic
0.920675	Classic
0.933017	Classic
0.94143	Classic
0.894879	Classic
0.845389	Classic
0.912464	Classic
0.87942	Classic
0.946075	Classic
0.950059	Classic
0.846678	Classic
0.868765	Classic
0.832148	Classic
0.953538	Classic
0.854299	Classic
0.768598	Classic
0.768715	Classic
0.964954	Classic
0.873503	Classic
0.824166	Classic
0.970778	Classic
0.961616	Classic
0.782215	Classic
0.835866	Classic
0.865265	Classic
0.828026	Classic
0.829051	Classic
0.910479	Classic
0.77111	Classic
0.523009	Classic
0.899227	Classic
0.856847	Classic
0.822728	Classic
0.903547	Classic
0.772236	Classic
0.657722	Classic
0.679012	Classic
0.547801	Classic
0.662893	Classic
0.765149	Classic
0.562187	Classic
0.762398	Classic
0.721633	Classic
0.612331	Classic
0.561692	Classic
0.701642	Classic
0.723985	Classic
0.611207	Classic
0.707715	Classic
0.594851	Classic
0.694845	Classic
0.832575	Classic
0.632638	Classic
0.714726	Classic
0.767411	Classic
0.710574	Classic
0.634774	Classic
0.847769	Classic
0.797326	Classic
0.475349	Classic
0.503466	Classic
0.709418	Classic
0.755133	Classic
0.735759	Classic
0.611393	Classic
0.759806	Classic
0.743712	Classic
0.732853	Classic
0.474557	Classic
0.60379	Classic
0.555766	Classic
0.720381	Classic
0.695063	Classic
0.560612	Classic
0.66097	Classic
0.603134	Classic
0.501101	Classic
0.620577	Classic
0.571657	Classic
0.498474	Classic
0.443809	Classic
0.588139	Classic
0.522058	Classic
0.712026	Classic
0.612215	Classic
0.639255	Classic
0.429069	Classic
0.325517	Classic
0.640779	Classic
0.634927	Classic
0.48582	Classic
0.271604	Classic
0.513711	Classic
0.373768	Classic
0.558341	Classic
0.43265	Classic
0.960069	Classic
0.9502	Classic
0.918215	Classic
0.939132	Classic
0.945903	Classic
0.694321	Classic
0.929332	Classic
0.956611	Classic
0.95803	Classic
0.85815	Classic
0.89569	Classic
0.905686	Classic
0.875982	Classic
0.81612	Classic
0.959676	Classic
0.97937	Classic
0.825634	Classic
0.876615	Classic
0.953718	Classic
0.967331	Classic
0.853252	Classic
0.939199	Classic
0.918862	Classic
0.794913	Classic
0.884526	Classic
0.93462	Classic
0.930792	Classic
0.851736	Classic
0.820827	Classic
0.878999	Classic
0.954375	Classic
0.920689	Classic
0.900099	Classic
0.78061	Classic
0.939754	Classic
0.817608	Classic
0.797993	Classic
0.896156	Classic
0.790371	Classic
0.823113	Classic
0.878546	Classic
0.939104	Classic
0.901928	Classic
0.893088	Classic
0.91923	Classic
0.868934	Classic
0.906817	Classic
0.857379	Classic
0.938606	Classic
0.895167	Classic
0.922879	Classic
0.892474	Classic
0.871557	Classic
0.929139	Classic
0.750058	Classic
0.834622	Classic
0.815509	Classic
0.966237	Classic
0.90971	Classic
0.923675	Classic
0.922431	Classic
0.959891	Classic
0.937489	Classic
0.917579	Classic
0.943206	Classic
0.911	Classic
0.944607	Classic
0.882928	Classic
0.939692	Classic
0.891726	Classic
0.957406	Classic
0.858861	Classic
0.882128	Classic
0.842467	Classic
0.894605	Classic
0.873549	Classic
0.899865	Classic
0.939504	Classic
0.731764	Classic
0.746819	Classic
0.917107	Classic
0.880167	Classic
0.939456	Classic
0.7162	Classic
0.839156	Classic
0.912975	Classic
0.932396	Classic
0.89537	Classic
0.953334	Classic
0.759268	Classic
0.776118	Classic
0.796941	Classic
0.870365	Classic
0.940049	Classic
0.854923	Classic
0.871157	Classic
0.911029	Classic
0.864397	Classic
0.676124	Classic
0.698934	Classic
0.890801	Classic
0.853416	Classic
0.906754	Classic
0.777103	Classic
0.88924	Classic
0.83336	Classic
0.884715	Classic
0.72892	Classic
0.870763	Classic
0.816263	Classic
0.816937	Classic
0.790772	Classic
0.853099	Classic
0.899659	Classic
0.889514	Classic
0.891958	Classic
0.914845	Classic
0.862096	Classic
0.868529	Classic
0.886798	Classic
0.939968	Classic
0.840836	Classic
0.773775	Classic
0.793309	Classic
0.915934	Classic
0.853972	Classic
0.815853	Classic
0.75465	Classic
0.952232	Classic
0.69105	Classic
0.891156	Classic
0.961024	Classic
0.81392	Classic
0.917803	Classic
0.878426	Classic
0.839607	Classic
0.917622	Classic
0.750457	Classic
0.767303	Classic
0.805701	Classic
0.83189	Classic
0.914054	Classic
0.811534	Classic
0.934063	Classic
0.894299	Classic
0.769037	Classic
0.870982	Classic
0.824182	Classic
0.935705	Classic
0.936322	Classic
0.828782	Classic
0.977568	Classic
0.907801	Classic
0.800264	Classic
0.900178	Classic
0.782528	Classic
0.821343	Classic
0.769767	Classic
0.729183	Classic
0.902203	Classic
0.831184	Classic
0.789316	Classic
0.894923	Classic
0.844656	Classic
0.873852	Classic
0.881197	Classic
0.876776	Classic
0.933013	Classic
0.897418	Classic
0.817361	Classic
0.857127	Classic
0.398452	Classic
0.338624	Classic
0.246152	Classic
0.869509	Classic
0.900664	Classic
0.678764	Classic
0.496732	Classic
0.740202	Classic
0.700258	Classic
0.732775	Classic
0.659818	Classic
0.66699	Classic
0.804527	Classic
0.864002	Classic
0.703183	Classic
0.769058	Classic
0.705019	Classic
0.620801	Classic
0.627835	Classic
0.59435	Classic
0.55807	Classic
0.843674	Classic
0.851005	Classic
0.79741	Classic
0.834986	Classic
0.949949	Classic
0.829211	Classic
0.481331	Classic
0.889619	Classic
0.600249	Classic
0.912672	Classic
0.928131	Classic
0.83767	Classic
0.682258	Classic
0.72628	Classic
0.624306	Classic
0.631467	Classic
0.859552	Classic
0.824215	Classic
0.699683	Classic
0.611752	Classic
0.644637	Classic
0.808399	Classic
0.615333	Classic
0.588747	Classic
0.783866	Classic
0.821972	Classic
0.577236	Classic
0.80044	Classic
0.915544	Classic
0.709494	Classic
0.854017	Classic
0.77756	Classic
0.558153	Classic
0.888745	Classic
0.572231	Classic
0.720494	Classic
0.841177	Classic
0.647759	Classic
0.585797	Classic
0.810481	Classic
0.821668	Classic
0.822876	Classic
0.674994	Classic
0.593246	Classic
0.787097	Classic
0.713579	Classic
0.704753	Classic
0.876502	Classic
0.876933	Classic
0.5615	Classic
0.917727	Classic
0.771066	Classic
0.40701	Classic
0.80104	Classic
0.797327	Classic
0.730422	Classic
0.578758	Classic
0.670856	Classic
0.759337	Classic
0.662824	Classic
0.783984	Classic
0.771065	Classic
0.838561	Classic
0.661096	Classic
0.614922	Classic
0.511057	Classic
0.810405	Classic
0.573902	Classic
0.523944	Classic
0.777027	Classic
0.700643	Classic
0.774931	Classic
0.860513	Classic
0.765171	Classic
0.76507	Classic
0.672138	Classic
0.609328	Classic
0.852158	Classic
0.799306	Classic
0.905229	Classic
0.85582	Classic
0.79285	Classic
0.812622	Classic
0.913138	Classic
0.802404	Classic
0.847047	Classic
0.749241	Classic
0.727627	Classic
0.83053	Classic
0.771398	Classic
0.932289	Classic
0.809569	Classic
0.771533	Classic
0.583986	Classic
0.82342	Classic
0.767621	Classic
0.895255	Classic
0.650467	Classic
0.756283	Classic
0.705027	Classic
0.637851	Classic
0.82081	Classic
0.727107	Classic
0.806254	Classic
0.829981	Classic
0.683562	Classic
0.820335	Classic
0.887078	Classic
0.707173	Classic
0.813967	Classic
0.83165	Classic
0.898961	Classic
0.816529	Classic
0.887114	Classic
0.848062	Classic
0.846405	Classic
0.652132	Classic
0.860545	Classic
0.809084	Classic
0.639259	Classic
0.896425	Classic
0.72596	Classic
0.912089	Classic
0.897188	Classic
0.790147	Classic
0.917719	Classic
0.904662	Classic
0.889917	Classic
0.977198	Classic
0.927182	Classic
0.870953	Classic
0.794789	Classic
0.822793	Classic
0.71261	Classic
0.80486	Classic
0.732251	Classic
0.938085	Classic
0.900008	Classic
0.923625	Classic
0.899451	Classic
0.934192	Classic
0.889998	Classic
0.842838	Classic
0.837304	Classic
0.875583	Classic
0.88635	Classic
0.920218	Classic
0.603281	Classic
0.726361	Classic
0.732078	Classic
0.826178	Classic
0.783873	Classic
0.846787	Classic
0.835564	Classic
0.794787	Classic
0.672297	Classic
0.913167	Classic
0.841002	Classic
0.647923	Classic
0.752997	Classic
0.630314	Classic
0.813315	Classic
0.799202	Classic
0.805482	Classic
0.652564	Classic
0.623143	Classic
0.93883	Classic
0.803826	Classic
0.922523	Classic
0.832074	Classic
0.828234	Classic
0.938268	Classic
0.894635	Classic
0.774672	Classic
0.795706	Classic
0.857704	Classic
0.753189	Classic
0.803188	Classic
0.634741	Classic
0.809284	Classic
0.8419	Classic
0.945062	Classic
0.692872	Classic
0.831583	Classic
0.855053	Classic
0.935196	Classic
0.959043	Classic
0.617243	Classic
0.847249	Classic
0.925167	Classic
0.929052	Classic
0.901306	Classic
0.943295	Classic
0.808264	Classic
0.889211	Classic
0.814157	Classic
0.813345	Classic
0.908488	Classic
0.913035	Classic
0.942517	Classic
0.889698	Classic
0.874126	Classic
0.894709	Classic
0.88679	Classic
0.879972	Classic
0.910415	Classic
0.764967	Classic
0.914881	Classic
0.90266	Classic
0.949201	Classic
0.912183	Classic
0.788459	Classic
0.923806	Classic
0.910517	Classic
0.699283	Classic
0.943698	Classic
0.92683	Classic
0.928073	Classic
0.802068	Classic
0.851124	Classic
0.946899	Classic
0.887211	Classic
0.952612	Classic
0.861904	Classic
0.984531	Classic
0.919863	Classic
0.91935	Classic
0.947955	Classic
0.943448	Classic
0.89481	Classic
0.954734	Classic
0.929074	Classic
0.761701	Classic
0.9076	Classic
0.908397	Classic
0.901068	Classic
0.961739	Classic
0.939968	Classic
0.920183	Classic
0.910161	Classic
0.968523	Classic
0.953615	Classic
0.905247	Classic
0.908879	Classic
0.983268	Classic
0.871089	Classic
0.981388	Classic
0.906764	Classic
0.937685	Classic
0.961746	Classic
0.982687	Classic
0.950784	Classic
0.986197	Classic
0.941087	Classic
0.970172	Classic
0.975025	Classic
0.9783	Classic
0.977288	Classic
0.980074	Classic
0.951664	Classic
0.96194	Classic
0.98849	Classic
0.917584	Classic
0.931951	Classic
0.923204	Classic
0.931409	Classic
0.965897	Classic
0.883521	Classic
0.972467	Classic
0.967986	Classic
0.86969	Classic
0.904015	Classic
0.941575	Classic
0.967145	Classic
0.950879	Classic
0.936558	Classic
0.886456	Classic
0.920421	Classic
0.978027	Classic
0.985316	Classic
0.972226	Classic
0.95667	Classic
0.980348	Classic
0.901478	Classic
0.94412	Classic
0.923797	Classic
0.934959	Classic
0.886581	Classic
0.971804	Classic
0.951739	Classic
0.962498	Classic
0.913459	Classic
0.95319	Classic
0.942603	Classic
0.969184	Classic
0.979061	Classic
0.877348	Classic
0.688296	Classic
0.918778	Classic
0.958684	Classic
0.861461	Classic
0.886528	Classic
0.961072	Classic
0.873063	Classic
0.706595	Classic
0.964118	Classic
0.897881	Classic
0.78183	Classic
0.774149	Classic
0.957458	Classic
0.797664	Classic
0.960535	Classic
0.932423	Classic
0.878507	Classic
0.931151	Classic
0.901847	Classic
0.962368	Classic
0.974093	Classic
0.693698	Classic
0.961639	Classic
0.962158	Classic
0.928088	Classic
0.932378	Classic
0.984331	Classic
0.937534	Classic
0.886569	Classic
0.829317	Classic
0.94748	Classic
0.902612	Classic
0.967819	Classic
0.646545	Classic
0.896496	Classic
0.908488	Classic
0.895039	Classic
0.930841	Classic
0.827318	Classic
0.938375	Classic
0.972456	Classic
0.980388	Classic
0.778039	Classic
0.952168	Classic
0.900882	Classic
0.835331	Classic
0.961156	Classic
0.549593	Classic
0.902911	Classic
0.459642	Classic
0.910523	Classic
0.969976	Classic
0.679039	Classic
0.798773	Classic
0.872814	Classic
0.939126	Classic
0.778264	Classic
0.906392	Classic
0.958274	Classic
0.939899	Classic
0.818762	Classic
0.650836	Classic
0.860614	Classic
0.84495	Classic
0.768777	Classic
0.81215	Classic
0.63951	Classic
0.743894	Classic
0.756687	Classic
0.777836	Classic
0.780191	Classic
0.925316	Classic
0.829992	Classic
0.776029	Classic
0.7803	Classic
0.991144	Classic
0.796096	Classic
0.765383	Classic
0.916393	Classic
0.891922	Classic
0.835006	Classic
0.89729	Classic
0.888667	Classic
0.971012	Classic
0.928512	Classic
0.739091	Classic
0.755945	Classic
0.686599	Classic
0.877108	Classic
0.885115	Classic
0.741555	Classic
0.82226	Classic
0.764071	Classic
0.700013	Classic
0.863476	Classic
0.832134	Classic
0.68971	Classic
0.72984	Classic
0.863289	Classic
0.803906	Classic
0.827552	Classic
0.762169	Classic
0.796177	Classic
0.760831	Classic
0.848754	Classic
0.870133	Classic
0.767435	Classic
0.51546	Classic
0.879069	Classic
0.700264	Classic
0.814523	Classic
0.834882	Classic
0.860225	Classic
0.738795	Classic
0.911047	Classic
0.919452	Classic
0.90165	Classic
0.948763	Classic
0.939337	Classic
0.703701	Classic
0.819521	Classic
0.88996	Classic
0.757389	Classic
0.733819	Classic
0.793882	Classic
0.931928	Classic
0.859139	Classic
0.863908	Classic
0.746733	Classic
0.91544	Classic
0.726358	Classic
0.889473	Classic
0.853093	Classic
0.758262	Classic
0.829963	Classic
0.807846	Classic
0.966163	Classic
0.828721	Classic
0.878424	Classic
0.814624	Classic
0.874153	Classic
0.651227	Classic
0.9149	Classic
0.726603	Classic
0.902787	Classic
0.935631	Classic
0.829041	Classic
0.926792	Classic
0.891079	Classic
0.907089	Classic
0.947709	Classic
0.963785	Classic
0.789007	Classic
0.859223	Classic
0.935797	Classic
0.95414	Classic
0.961231	Classic
0.866533	Classic
0.93071	Classic
0.970701	Classic
0.786833	Classic
0.646371	Classic
0.864693	Classic
0.828865	Classic
0.888878	Classic
0.955716	Classic
0.928962	Classic
0.948533	Classic
0.962333	Classic
0.961444	Classic
0.839323	Classic
0.832805	Classic
0.806789	Classic
0.926998	Classic
0.816343	Classic
0.906863	Classic
0.849634	Classic
0.895832	Classic
0.855521	Classic
0.912203	Classic
0.884962	Classic
0.965193	Classic
0.946227	Classic
0.962328	Classic
0.692303	Classic
0.917507	Classic
0.951701	Classic
0.930258	Classic
0.907474	Classic
[truncated: 398,001+ more rows]

[truncated: 10 more sheets: FIG 6A, FIG 6B, FIG 6C, FIG 7C, SUPPL FIG 1A, SUPPL FIG 2A, SUPPL FIG 2C, SUPPL FIG 2D, SUPPL FIG 3B, SUPPL FIG 3C]
